# Supplementary material for: Risk Factors for Catastrophic Health Events in Head and Neck Cancer: A Scoping Review to Inform Risk Prediction
Source: Cancers (Basel). 2026 Jun 21;18(12):2008. doi: 10.3390/cancers18122008 (PMC13296962; doi:10.3390/cancers18122008)
Supplement: Supplementary file 1 [file cancers-18-02008-s001.zip]

Archive with 1 entries (1 files):
- cancers-4327652-supplementary.pdf
